# Supplementary material for: Recent Development of Carbon-Nanotube-Based Solar Heat Absorption Devices and Their Application
Source: Nanomaterials (Basel). 2022 Nov 2;12(21):3871. doi: 10.3390/nano12213871 (PMC9658299; doi:10.3390/nano12213871)
Supplement: Supplementary file 1 [file nanomaterials-12-03871-s001.zip]

Archive with 1 entries (1 files):
- nanomaterials-1985584-supplementary.pdf
